# Supplementary material for: Transcriptomic, cytological, and physiological analyses reveal the potential regulatory mechanism in Tartary buckwheat under cadmium stress
Source: Front Plant Sci. 2022 Oct 12;13:1004802. doi: 10.3389/fpls.2022.1004802 (PMC9597304; doi:10.3389/fpls.2022.1004802)
Supplement: Supplementary file 4 [file Table_1.xlsx]

## Sheet: Sheet1
Supplementary Table 1. Alignment results of each sample
Samples	Total Clean Reads	%≥Q30	Mapped Reads	Uniq Mapped Reads	Multiple Map Reads	Reads Map to '+'	Reads Map to '-'
CK-1	43466192	0.9424	40,268,317 (92.64%)	39,400,878 (90.65%)	867,439 (2.00%)	20,087,410 (46.21%)	20,109,723 (46.27%)
CK-2	42628874	0.9429	39,381,845 (92.38%)	38,637,022 (90.64%)	744,823 (1.75%)	19,643,064 (46.08%)	19,668,930 (46.14%)
CK-3	44872386	0.9427	41,378,605 (92.21%)	40,481,303 (90.21%)	897,302 (2.00%)	20,640,429 (46.00%)	20,664,661 (46.05%)
Cd10-1	46364004	0.9445	43,430,665 (93.67%)	42,577,806 (91.83%)	852,859 (1.84%)	21,645,708 (46.69%)	21,679,753 (46.76%)
Cd10-2	42920192	0.9435	39,315,233 (91.60%)	38,572,164 (89.87%)	743,069 (1.73%)	19,597,695 (45.66%)	19,630,682 (45.74%)
Cd10-3	43668988	0.9462	40,735,548 (93.28%)	39,955,803 (91.50%)	779,745 (1.79%)	20,305,309 (46.50%)	20,335,422 (46.57%)
Cd30-1	40770768	0.9458	37,001,943 (90.76%)	36,246,033 (88.90%)	755,910 (1.85%)	18,445,794 (45.24%)	18,474,261 (45.31%)
Cd30-2	41606200	0.9438	37,571,803 (90.30%)	36,861,020 (88.60%)	710,783 (1.71%)	18,729,080 (45.02%)	18,756,039 (45.08%)
Cd30-3	44110658	0.9417	40,458,695 (91.72%)	39,645,089 (89.88%)	813,606 (1.84%)	20,165,233 (45.72%)	20,196,654 (45.79%)
Cd50-1	42728750	0.9464	39,548,647 (92.56%)	38,794,563 (90.79%)	754,084 (1.76%)	19,710,534 (46.13%)	19,745,680 (46.21%)
Cd50-2	41927646	0.9438	38,631,245 (92.14%)	37,896,810 (90.39%)	734,435 (1.75%)	19,252,302 (45.92%)	19,285,433 (46.00%)
Cd50-3	50863698	0.9452	46,977,676 (92.36%)	46,055,774 (90.55%)	921,902 (1.81%)	23,414,944 (46.03%)	23,454,087 (46.11%)
CK, Cd10, Cd30, Cd50 indicates the Cd concentration 0 mg/L, 10 mg/L, 30 mg/L, and 50 mg/L, respectively.
Three biological replicates were designed for each treatment.
