# Supplementary material for: Transcriptomic, cytological, and physiological analyses reveal the potential regulatory mechanism in Tartary buckwheat under cadmium stress
Source: Front Plant Sci. 2022 Oct 12;13:1004802. doi: 10.3389/fpls.2022.1004802 (PMC9597304; doi:10.3389/fpls.2022.1004802)
Supplement: Supplementary file 5 [file Table_2.xlsx]

## Sheet: Sheet1
Supplementary Table 2. Primers for quantitative real-time polymerase chain reaction used in this study
Gene ID	Primers
	Forward sequence	Reverse sequence
FtPinG0100416000	ATACGCATTGCATGGATACTGGATAGG	GCTCTGAGTCCTCGATTCAACCTTC
FtPinG0201259500	GCCACCAGTAGCACCGAAGTTG	CCTGCCACCACCATGTTTATGACC
FtPinG0201871600	TCAAGGCATTGGTTAGCAGTGGTC	GGGTCAAAGGCAACACAGTATTTTCC
FtPinG0302785600	GTTGGGTGGTCTGTCGAGTGTTC	TCTTGCTTGGTGAGTGTAGTCTTCTTG
FtPinG0303392700	ATCTCCTAGCACCACCACCACTC	CTCGTGTTCATCGTCTTGGCTACC
FtPinG0505176900	AAGAGGATTTCAACCACCACACTAGC	CTCAACATTGTTATCGCCACACTTTCC
FtPinG0505205000	TGGCGATGGATTGACAAAGGAAGAC	TAGGCAAAGGGAGAGCGATGAGG
FtPinG0606994800	GGGAGAGGATTCACGGGAGGTC	GCTCGCTTGTAGCTCTAGCCTTG
FtPinG0809126500	GTTTCCGCCACTACAGTCGTTCC	TGCTCCATGCTTGAACACCAGTATC
